# Supplementary material for: Expression Pattern of 5-HT (Serotonin) Receptors during Normal Development of the Human Spinal Cord and Ganglia and in Fetus with Cervical Spina Bifida
Source: Int J Mol Sci. 2021 Jul 7;22(14):7320. doi: 10.3390/ijms22147320 (PMC8304340; doi:10.3390/ijms22147320)
Supplement: Supplementary file 1 [file ijms-22-07320-s001.zip]

Archive with 1 entries (1 files):
- ijms-1222258-supplementary.pdf
